# Supplementary material for: Determining the effects of nitrogen rate on cotton root growth and distribution with soil cores and minirhizotrons
Source: PLoS One. 2018 May 11;13(5):e0197284. doi: 10.1371/journal.pone.0197284 (PMC5947893; doi:10.1371/journal.pone.0197284)
Supplement: S1 Data — (XLSX) [file pone.0197284.s001.xlsx]

## Sheet: fig 1.
	Precipitation (mm)
			2014	2015
		Mar	0.9	11.43
		Apr	24.9	28.956
		May	28.7	49.784
		Jun	38.7	22.352
		Jul	107.446	165.096
		Aug	104.394	116.574
		Sep	72.394	73.914
		Oct	17.526	18.542
		Nov	1.016	31.242
	Soil temperature (℃)
			2014	2015
		Mar	9.41259	6.86318
		Apr	17.1797	12.9607
		May	20.9267	17.6593
		Jun	26.0416	25.2637
		Jul	28.1557	24.9924
		Aug	24.701	25.977
		Sep	12.157	19.6241
		Oct	4.39693	13.6859
		Nov	0.0314014	2.36695

## Sheet: fig 2.
			Total root length density (cm/cm3)
		2014 soil coring method
				BP	EFP	FBP	BOP
			N0	0.0732366	0.110423	0.105477	0.170256
			N1	0.102427	0.146216	0.15312	0.275891
			N2	0.164558	0.222589	0.205495	0.353517
			N3	0.120392	0.141825	0.136774	0.28952
				0.00328473	0.00308405	0.00292336	0.00256192
				0.00514674	0.00286986	0.00360869	0.006723
				0.00888311	0.00408729	0.00420577	0.00668434
				0.00541698	0.00274685	0.00287859	0.00569393
		2014 minirhizotron method
				BP	EFP	FBP	BOP
			N0	0.217862	0.500229	0.401196	0.339986
			N1	0.196267	0.596831	0.411678	0.378338
			N2	0.36799	0.80882	0.514488	0.602431
			N3	0.213417	0.695387	0.456668	0.471116
				0.00829848	0.0217295	0.00589956	0.00647434
				0.0125244	0.0240734	0.00688033	0.00699779
				0.0115979	0.0478096	0.01082	0.0109594
				0.013401	0.030379	0.0066713	0.00704065
		2015 soil coring method
				BP	EFP	FBP	BOP
			N0	0.111445	0.0735567	0.122156	0.0422714
			N1	0.139206	0.108833	0.152353	0.0545436
			N2	0.212153	0.134216	0.196802	0.100632
			N3	0.206579	0.107201	0.130445	0.0659478
				0.00298259	0.00152379	0.00231787	0.000995162
				0.00378314	0.00222908	0.0023926	0.00142804
				0.00438667	0.0024981	0.00339871	0.00248793
				0.00491205	0.00179535	0.00278438	0.00148207
		2015 minirhizotron method
				BP	EFP	FBP	BOP
			N0	0.262634	0.104301	0.140381	0.0604131
			N1	0.271862	0.138452	0.182879	0.054319
			N2	0.413559	0.216499	0.272175	0.107935
			N3	0.310797	0.172036	0.257867	0.0927563
				0.00359279	0.00221432	0.00330492	0.00114354
				0.00392412	0.00332341	0.00346307	0.00128982
				0.00711192	0.00543469	0.00548647	0.00213322
				0.00744034	0.00418656	0.00912189	0.00197056

## Sheet: fig 3.
					Root Length Density (cm/cm3)
					budding stage
							2014 soil coring method						2014 minirhizotron method						2015 soil coring method					2015 minirhizotron method
							N0	N1	N2	N3			N0	N1	N2	N3			N0	N1	N2	N3			N0	N1	N2	N3
						15	0.127852	0.176064	0.289487	0.212957		15	0.492126	0.406624	0.776744	0.529468		15	0.261761	0.276211	0.440823	0.405802		15	0.396186	0.450824	0.535947	0.414409
						30	0.0534378	0.0891794	0.134914	0.0988529		30	0.202756	0.157638	0.439115	0.242397		30	0.141064	0.119143	0.24434	0.302406		30	0.194785	0.19513	0.32245	0.214498
						45	0.0706577	0.0838743	0.122545	0.0947905		45	0.235173	0.204969	0.417964	0.197165		45	0.126784	0.23668	0.314646	0.300156		45	0.301302	0.266625	0.522479	0.425507
						60	0.0409992	0.060592	0.111285	0.0749666		60	0.0407677	0.0933444	0.084025	0.077204		60	0.104682	0.160752	0.220571	0.183417		60	0.375383	0.388507	0.58023	0.478804
												75	0.11849	0.118759	0.122102	0.0208506		75	0.0223186	0.031293	0.0370853	0.0378612		75	0.332921	0.352233	0.506259	0.377519
																		90	0.0120636	0.0111545	0.0154549	0.0098309		90	0.246344	0.253271	0.369425	0.319699
																								120	0.254149	0.268307	0.471678	0.255939
					early flowering stage
							2014 soil coring method						2014 minirhizotron method						2015 soil coring method					2015 minirhizotron method
							N0	N1	N2	N3			N0	N1	N2	N3			N0	N1	N2	N3			N0	N1	N2	N3
						15	0.251705	0.401053	0.445648	0.260835		15	0.623382	0.903302	0.989421	0.969633		15	0.181539	0.343541	0.368839	0.243638		15	0.300817	0.460229	0.755083	0.649177
						30	0.117872	0.123956	0.388737	0.165089		30	0.208339	0.322401	0.43485	0.378177		30	0.137055	0.141591	0.216227	0.19488		30	0.0849167	0.0739363	0.251877	0.162164
						45	0.21209	0.204668	0.367062	0.282818		45	0.310827	0.486585	0.577252	0.519681		45	0.117351	0.168252	0.191386	0.181094		45	0.121833	0.113045	0.305293	0.183536
						60	0.208802	0.293003	0.392582	0.338143		60	0.53024	0.69433	0.906425	0.729085		60	0.157386	0.232363	0.238926	0.250163		60	0.146386	0.239253	0.305214	0.251842
						75	0.0726603	0.125781	0.153787	0.0666486		75	0.709558	0.53639	0.894343	0.865428		75	0.0763264	0.114895	0.155584	0.11106		75	0.122692	0.166217	0.304251	0.18909
						90	0.00887407	0.0117165	0.0197965	0.0133043		90	0.619027	0.637979	1.05063	0.710319		90	0.0333121	0.0522307	0.0752299	0.050119		90	0.0775792	0.137429	0.225746	0.102339
						120	0.0113771	0.00955245	0.0130958	0.00776134								120	0.0144846	0.0129803	0.0536842	0.0331109		120	0.0670636	0.0562335	0.122666	0.13425
																		150	0.0181139	0.022476	0.0422893	0.00794719		150	0.0618759	0.0498559	0.0430261	0.0479637
					flowering and boll opening stage
							2014 soil coring method						2014 minirhizotron method						2015 soil coring method					2015 minirhizotron method
							N0	N1	N2	N3			N0	N1	N2	N3			N0	N1	N2	N3			N0	N1	N2	N3
						15	0.294728	0.379057	0.479148	0.280959		15	0.678707	0.834509	0.853179	0.844218		15	0.418573	0.565192	0.637499	0.505061		15	0.26617	0.348451	0.498102	0.507458
						30	0.117872	0.167174	0.318638	0.15068		30	0.240699	0.377969	0.391077	0.378177		30	0.254151	0.272299	0.41052	0.132435		30	0.154054	0.161592	0.295696	0.255753
						45	0.163492	0.250197	0.367062	0.244783		45	0.410376	0.48496	0.491998	0.465699		45	0.117304	0.171307	0.185446	0.163194		45	0.179325	0.174246	0.337603	0.301088
						60	0.172251	0.255532	0.294534	0.287443		60	0.554418	0.682227	0.712979	0.663579		60	0.198088	0.213974	0.320766	0.226282		60	0.189	0.205856	0.360514	0.361706
						75	0.0726603	0.142111	0.153787	0.10542		75	0.709558	0.601343	0.846544	0.796382		75	0.120816	0.126243	0.205403	0.135606		75	0.189735	0.309683	0.460982	0.436979
						90	0.00887407	0.0178476	0.0218999	0.0150537		90	0.614666	0.530941	0.936469	0.71032		90	0.0594301	0.0862293	0.12349	0.0786952		90	0.146104	0.244307	0.323683	0.303132
						120	0.0139433	0.0130386	0.00889033	0.00985635		120	0.466377	0.421063	0.552097	0.443196		120	0.0315187	0.0530496	0.0602953	0.0394784		120	0.135875	0.207763	0.252684	0.239374
												150	0.337162	0.183767	0.360539	0.265112		150	0.0216789	0.0352407	0.0246059	0.023701		150	0.143541	0.176897	0.19249	0.17318
					boll opening period
							2014 soil coring method						2014 minirhizotron method						2015 soil coring method					2015 minirhizotron method
							N0	N1	N2	N3			N0	N1	N2	N3			N0	N1	N2	N3			N0	N1	N2	N3
						15	0.413739	0.606695	0.875834	0.72711		15	0.398394	0.407442	0.681426	0.542155		15	0.203402	0.233342	0.436704	0.273112		15	0.198638	0.212449	0.293219	0.290316
						30	0.258841	0.34854	0.489018	0.417769		30	0.161415	0.215366	0.324584	0.272265		30	0.0386604	0.0518234	0.0946072	0.0479783		30	0.0525957	0.0423668	0.10791	0.0893011
						45	0.209204	0.397223	0.466897	0.444005		45	0.265612	0.331784	0.494304	0.464381		45	0.0621318	0.0584396	0.122331	0.090483		45	0.0899983	0.0724117	0.164799	0.105843
						60	0.271857	0.488761	0.608644	0.444741		60	0.355652	0.575291	0.534571	0.571155		60	0.0354924	0.05877	0.10087	0.054069		60	0.0482341	0.0401854	0.135182	0.140941
						75	0.209339	0.374798	0.346355	0.324551		75	0.480104	0.549757	0.95776	0.616461		75	0.0480496	0.0685684	0.132468	0.0993518		75	0.0463495	0.03883	0.0935856	0.0800562
						90	0.173979	0.302106	0.277876	0.301626		90	0.654686	0.736056	1.08815	0.769976		90	0.0107042	0.0330202	0.0688651	0.046749		90	0.0510938	0.0365021	0.0956117	0.0626035
						120	0.144599	0.226192	0.427092	0.216438		120	0.489918	0.475198	0.921914	0.86646		120	0.0120206	0.0303267	0.0413855	0.0296803		120	0.0396927	0.0426775	0.0744163	0.0681562
						150	0.0210068	0.0145979	0.0434589	0.0189558		150	0.594084	0.492489	1.02161	0.608309		150	0.0122524	0.0111456	0.00908851	0.018054		150	0.0775287	0.0577669	0.114631	0.0903457

## Sheet: fig 4.
							2014 soil coring method						2014 minirhizotron method						2015 soil coring method					2015 minirhizotron method
		root length distribution in different soil layers						N0	N1	N2	N3			N0	N1	N2	N3			N0	N1	N2	N3			N0	N1	N2	N3
							15	34.9278	30.9445	29.146	25.6773		15	16.9171	20.2709	16.5831	18.4865		15	34.2655	37.0974	32.3928	38.7182		15	18.9606	19.0536	18.3008	19.6791
							30	13.9688	13.6473	19.3824	13.7709		30	5.99953	9.18118	7.60127	8.28123		30	20.8054	17.8729	20.8595	10.1525		30	10.9741	8.83597	10.8642	9.91803
							45	19.3752	20.4249	22.3279	22.371		45	10.2288	11.7801	9.56287	10.1977		45	9.60284	11.244	9.42293	12.5106		45	12.7742	9.5279	12.4039	11.6761
							60	20.4132	20.8605	17.9161	26.2698		60	13.8191	16.5719	13.858	14.5309		60	16.216	14.0446	16.2989	17.3469		60	13.4634	11.2564	13.2456	14.0268
							75	8.61089	11.6013	9.35468	9.63445		75	17.6861	14.6071	16.4541	17.439		75	9.8903	8.28622	10.437	10.3956		75	13.5158	16.9337	16.937	16.9459
							90	1.05166	1.457	1.33214	1.37578		90	15.3208	12.897	18.202	15.5544		90	4.86511	5.65982	6.27481	6.03281		90	10.4077	13.3589	11.8925	11.7554
							120	1.6524	1.06442	0.540787	0.900786		120	11.6247	10.228	10.731	9.70499		120	2.5802	3.48201	3.06375	3.02643		120	9.67907	11.3607	9.28386	9.28285
							150	0	0	0	0		150	8.40392	4.46386	7.00772	5.80534		150	1.77469	2.31309	1.25029	1.81693		150	10.2252	9.67288	7.07229	6.71585
								N0	N1	N2	N3			N0	N1	N2	N3			N0	N1	N2	N3			N0	N1	N2	N3
		root projected area distribution in different soil layers					15	31.0562	26.516	26.3156	21.3583		15	18.3299	19.9683	16.9963	18.4725		15	33.5393	35.3567	31.6944	36.8076		15	20.9182	19.4304	17.4377	19.7697
							30	14.2853	11.2918	16.4499	12.1333		30	6.0558	9.94617	7.30904	8.65289		30	20.5153	15.259	19.3624	8.96919		30	10.7582	7.92268	10.3539	9.43688
							45	19.3038	21.3374	21.0339	22.2728		45	9.78506	11.2312	11.4142	10.2721		45	9.58305	11.066	8.72946	12.0277		45	14.0366	9.56528	14.6332	11.9449
							60	21.8407	23.1211	20.6256	28.871		60	12.8961	14.5949	15.0157	13.608		60	16.7154	15.477	17.0567	18.3182		60	14.1016	12.0387	14.341	13.3137
							75	11.064	15.0116	13.0291	12.5874		75	16.2053	12.8785	16.5378	16.3273		75	10.1453	10.2718	11.4026	11.4176		75	12.1771	17.1232	16.3319	16.6315
							90	1.02774	1.73648	2.03127	1.84813		90	15.379	14.0559	16.7024	15.3659		90	5.38313	7.0785	7.4312	7.21019		90	9.26733	13.074	11.1108	12.1046
							120	1.42227	0.985689	0.514668	0.929001		120	12.7576	10.6501	9.66011	10.7321		120	2.51277	3.31898	3.23061	3.54497		120	8.86158	11.7446	8.5638	9.43189
							150	0	0	0	0		150	8.59124	6.67495	6.36438	6.5692		150	1.60569	2.17202	1.0926	1.70448		150	9.87943	9.10115	7.22778	7.36683
		root volume distribution in different soil layers						N0	N1	N2	N3			N0	N1	N2	N3			N0	N1	N2	N3			N0	N1	N2	N3
							15	27.2184	22.0178	22.8723	17.1139		15	20.7157	18.457	18.2346	18.5407		15	32.5206	33.122	30.6965	34.564		15	23.6893	20.4976	17.8271	21.199
							30	14.4745	9.03453	13.49	10.712		30	6.0241	10.1772	6.85191	8.89824		30	20.0443	13.019	17.7972	7.98758		30	10.7443	7.04976	9.48738	8.73962
							45	18.8169	21.6456	19.1194	21.741		45	8.72145	9.56563	14.0275	10.0793		45	9.90078	10.6735	8.01964	11.4379		45	15.8576	9.53791	18.0311	12.351
							60	22.7187	24.9742	22.9019	30.7627		60	11.3109	12.7019	16.0027	11.7942		60	17.0889	16.7433	17.7184	19.1236		60	15.2751	12.6777	16.5774	12.3149
							75	14.4745	19.2888	17.8783	16.0786		75	14.5837	11.071	16.1701	14.3343		75	10.3441	12.5357	12.3962	12.4903		75	10.6796	16.9431	14.5626	15.3846
							90	1.03839	2.15009	3.25059	2.55652		90	16.0223	14.913	14.2172	15.2403		90	6.17479	8.77971	8.89859	8.65177		90	7.76699	12.5	9.23234	12.1705
							120	1.25865	0.888981	0.487589	1.03528		120	14.1162	12.6078	8.58163	12.7002		120	2.45936	3.12203	3.50973	4.14043		120	7.24919	12.737	7.24305	9.13687
							150	0	0	0	0		150	8.50566	10.5065	5.91452	8.41288		150	1.46717	2.00475	0.963812	1.60442		150	8.73786	8.05687	7.03902	8.7035
